# Supplementary material for: Qualitative comparative analysis of policies implemented by 26 European countries during the 2020 great lockdown
Source: Front Public Health. 2024 Aug 12;12:1396013. doi: 10.3389/fpubh.2024.1396013 (PMC11345240; doi:10.3389/fpubh.2024.1396013)
Supplement: Supplementary file 1 [file Table_1.XLSX]

## Sheet: Sheet1
Country Code	Country	lockdown	EB	SP	Population in 2020	Cumulative confirmed cases	confirmed cases rate	Cumulative deaths	death rates	ES	GDP growth rates	unemployment rates	SF	SF data	PS	PS data	FC	FC data	PI	PI data	Healthcare Access and Quality Index	Population ages 65 and above (% of total population)	quality of the democratic regime	political system	forms of the government
AUT	Austria	1	0	0	9006398	14240	0.0015811	436	0.030618	1	1.49121	4.8	0	0	1	3.93849	1	0.530055	0	5.39768	93.9	19.204	10	Parliamentary System	Federation
BEL	Belgium	1	0	1	11589623	36524	0.00315144	5143	0.140812	1	2.14956	5.5	1	2	0	9.69828	0	0.253333	0	6.49759	92.9	19.2542	8	Parliamentary System	Federation
BGR	Bulgaria	0	1	0	6948445	713	0.000102613	35	0.0490884	0	4.03759	5.2	1	2	1	3.39343	1	0.508333	0	7.70984	77.2	21.4679	9	Parliamentary System	Unitary state
HRV	Croatia	0	1	0	4105267	1704	0.000415077	31	0.0181925	0	3.48195	6.6	1	2	1	4.04919	0	0.463576	0	6.4286	86.9	21.2522	9	Parliamentary System	Unitary state
CYP	Cyprus	1	0	0	1207359	695	0.000575637	12	0.0172662	0	5.28319	7.1	1	3	0	4.50575	0	0.321429	0	8.6842	90.3	14.4088	10	Presidential System	Unitary state
CZE	Czech Republic	1	1	0	10708981	6155	0.000574751	166	0.0269699	0	3.02948	2	1	1	0	4.81232	0	0.465	0	5.5236	89	20.143	9	Parliamentary System	Unitary state
DNK	Denmark	0	0	0	5792202	6784	0.00117123	320	0.0471698	1	2.11466	5	0	0	0	6.12053	0	0.268156	1	3.8011	92.1	20.164	10	Parliamentary System	Unitary state
EST	Estonia	0	1	0	1326535	1394	0.00105086	31	0.0222382	0	4.09634	4.5	0	0	1	4.18588	1	0.564356	0	5.12032	85.9	20.3732	9	Parliamentary System	Unitary state
FIN	Finland	0	0	0	5540720	3733	0.000673739	169	0.0452719	1	1.22075	6.8	0	0	0	6.3593	1	0.58	1	4.20395	95.9	22.5545	10	Parliamentary System	Unitary state
FRA	France	1	0	1	65273511	102534	0.00157084	15708	0.153198	1	1.84297	8.4	1	1	1	2.99734	1	0.805893	0	6.35803	91.7	20.7535	10	Semi-presidential system	Unitary state
DEU	Germany	0	0	0	83783942	127584	0.00152277	3254	0.0255048	1	1.05551	3	1	1	0	4.63681	1	0.562764	0	5.25131	92	21.6874	10	Parliamentary System	Federation
GRC	Greece	1	0	0	10423054	2172	0.000208384	101	0.0465009	1	1.8036	17.9	1	3	1	2.70677	1	0.526667	0	6.7365	90.4	22.2844	10	Parliamentary System	Unitary state
HUN	Hungary	0	1	0	9660351	1579	0.000163452	134	0.0848638	0	4.55406	3.3	0	0	1	2.61065	1	0.668342	0	6.64627	82.1	20.1631	10	Parliamentary System	Unitary state
IRL	Ireland	1	0	1	4937786	11118	0.00225162	652	0.0586436	0	4.91701	5	0	0	0	5.51486	0	0.21875	0	6.4372	94.6	14.578	10	Parliamentary System	Unitary state
ITA	Italy	1	0	1	60461826	162488	0.00268745	21067	0.129653	1	0.410278	9.9	1	1	1	4.31948	1	0.560317	1	3.95575	94.9	23.3019	10	Parliamentary System	Unitary state
LVA	Latvia	0	1	0	1886198	657	0.00034832	7	0.0106545	1	2.48433	6.3	0	0	0	6.39386	1	0.66	0	7.63279	80.7	20.6874	8	Parliamentary System	Unitary state
LTU	Lithuania	0	1	0	2722289	924	0.00033942	20	0.021645	0	4.57377	6.3	1	1	0	4.52561	1	0.58156	1	3.52919	80.5	20.618	10	Semi-presidential system	Unitary state
NLD	Netherlands	0	0	1	17134872	27175	0.00158595	2915	0.107268	1	1.95559	4.4	0	0	0	8.11688	1	0.506667	0	6.20785	96.1	20.0348	10	Parliamentary System	Unitary state
POL	Poland	1	1	0	37846611	7202	0.000190294	263	0.0365176	0	4.74495	3.3	0	0	1	2.83449	1	0.51087	0	7.6997	82.4	18.7395	10	Parliamentary System	Unitary state
PRT	Portugal	0	0	0	10196709	17448	0.00171114	567	0.0324966	1	2.68276	6.7	0	0	1	2.86659	0	0.469565	1	4.0492	85.7	22.7723	10	Semi-presidential system	Unitary state
ROU	Romania	1	1	0	19237691	6879	0.000357579	351	0.0510249	0	4.18826	4.9	1	3	1	3.51078	0	0.209726	0	6.0543	78.3	19.2309	9	Semi-presidential system	Unitary state
SVK	Slovakia	1	1	0	5459642	863	0.000158069	6	0.00695249	1	2.60537	5.7	1	1	1	4.37403	1	0.633333	0	7.28211	83.3	16.6991	10	Parliamentary System	Unitary state
SVN	Slovenia	1	1	0	2078938	1221	0.000587319	64	0.0524161	0	3.25053	4.4	0	0	0	6.7953	1	0.522222	0	5.95059	90.8	20.7378	10	Parliamentary System	Unitary state
ESP	Spain	1	0	1	46754778	186757	0.00399439	19771	0.105865	1	2.08519	14.1	1	1	0	4.68093	0	0.442857	1	3.18725	91.9	19.9776	10	Parliamentary System	Unitary state
SWE	Sweden	0	0	1	10099265	11350	0.00112384	1472	0.129692	1	1.9862	7	0	0	0	5.63137	0	0.332378	1	3.43562	95.5	20.3288	10	Parliamentary System	Unitary state
GBR	United Kingdom	1	0	1	67886011	96525	0.00142187	16393	0.169832	1	1.67194	3.74	1	1	1	2.38709	1	0.561538	0	7.4261	90.5	18.6533	8	Parliamentary System	Unitary state
